# Supplementary material for: Efficient estimation of stereo thresholds: What slope should be assumed for the psychometric function?
Source: PLoS One. 2020 Jan 2;15(1):e0226822. doi: 10.1371/journal.pone.0226822 (PMC6939937; doi:10.1371/journal.pone.0226822)
Supplement: S1 Dataset — (XLSX) [file pone.0226822.s002.xlsx]

## Sheet: Recovered_Sheet1
Experiments	Age*	Threshold Log10(arcsec)	Spread	Lapse rate	CorrectedLapses	Experiments
1	24	1.26293	0.953603	1e-15	2e-15	Experiment 1: 2AFC_g	* The age column is rounded to a whole number follwing Plos One recommendation
1	29	1.62089	1.44941	2e-15	5e-15	Experiment 2: 4AFC_g
1	29	1.63873	2.36917	2e-15	3e-15	Experiment 3: 4AFC_l
1	23	1.41827	0.556002	0	1e-15
1	27	1.46116	0.350239	0.0421134	0.0842268
1	39	1.4165	1.21431	0.0470087	0.0940174
1	44	1.40363	1.85829	0	1e-15
1	31	1.21093	0.0298728	0.0208333	0.0416667
1	31	1.1935	0.0296097	0	0
1	23	1.71009	1.35499	1e-15	1e-15
1	11	1.26018	1.00537	0	1e-15
1	50	1.49164	0.654016	0	1e-15
1	18	1.30858	1.05754	0	1e-15
1	18	1.65375	1.71986	1e-15	2e-15
1	20	1.89215	1.98797	2e-15	5e-15
1	13	1.12057	1.28094	0	1e-15
1	44	1.39821	0.630253	0	0
1	24	1.39093	0.593783	1e-15	1e-15
1	49	1.67042	1.72742	1e-15	3e-15
1	12	1.27375	1.32554	2e-15	3e-15
1	16	1.60328	0.331242	0	0
1	13	1.71368	0.672889	0.06	0.12
1	12	2.34283	0.791334	0	1e-15
1	53	1.33688	1.48035	0	0
1	42	1.60201	3.42929	1e-15	3e-15
1	13	1.4351	0.895244	0.06	0.12
1	13	1.36771	0.0842318	0	0
1	16	1.35665	0.99362	1e-15	1e-15
1	15	2.09672	0.220493	0	0
1	13	2.60634	1.90803	0.06	0.12
1	10	1.48221	0.109322	0.06	0.12
1	12	1.24332	1.69288	0	1e-15
1	10	1.56531	0.473695	0	1e-15
1	6	1.36187	1.30998	0.0229915	0.045983
1	53	1.48268	0.477542	0	1e-15
1	57	1.71062	2.17657	2e-15	4e-15
1	50	1.05558	0.0295008	0	0
1	10	1.5	0.0346227	0	0
1	11	1.21571	1.79762	1e-15	3e-15
1	20	1.37522	1.09777	1e-15	1e-15
1	19	1.27855	1.27737	1e-15	2e-15
1	37	1.39392	1.15866	0	1e-15
1	13	1.65368	0.0528143	7.08103e-10	1.41621e-09
1	11	1.63657	2.9158	2e-15	4e-15
1	12	1.37684	2.75095	1e-15	2e-15
1	15	1.42877	0.259358	0.0340021	0.0680042
1	11	2.05199	0.316186	0	1e-15
1	11	1.34282	0.597737	0	0
1	11	1.70048	1.33019	2e-15	4e-15
1	7	1.85794	2.20822	1e-15	3e-15
1	9	1.50055	0.0299953	0	1e-15
1	11	1.19528	1.42517	1e-15	2e-15
1	8	2.02928	2.25837	7e-15	1.3e-14
1	8	1.98042	1.20102	0.06	0.12
1	12	1.43358	1.12982	4e-15	7e-15
1	5	1.85734	1.07487	0.06	0.12
1	10	1.36513	1.02649	1e-15	1e-15
1	8	1.79331	0.0322127	0.051282	0.102564
1	12	1.50501	0.0333882	0	0
1	14	1.9296	1.13357	0	1e-15
1	9	1.37937	0.419726	0	0
1	15	1.71589	0.739837	1e-15	1e-15
1	6	1.79904	0.0389325	0.06	0.12
1	15	1.73435	0.890785	0	0
1	10	2.0135	0.418884	1e-15	1e-15
1	13	1.25633	0.232181	0.06	0.12
1	18	1.06686	1.76924	0	1e-15
1	20	1.19882	1.04723	1e-15	1e-15
1	20	1.29097	0.452163	0	0
1	22	1.20051	0.0326755	0.0377358	0.0754717
1	62	1.26229	0.959181	0	0
2	22	1.23284	0.892398	0	0
2	13	1.52747	1.03765	0	0
2	12	1.44478	1.98141	0	0
2	10	1.52875	1.47568	0	0
2	8	1.36397	0.773575	0	0
2	9	1.35516	0.439868	0.0323	0.043
2	9	1.77886	0.556803	0.06	0.08
2	7	2.02665	1.59945	0.0543	0.0724
2	9	1.50089	2.15621	0	0
2	11	1.92871	3.83191	0.06	0.08
2	11	1.42209	0.767488	0	0
2	11	1.55685	2.11221	0	0
2	11	1.72547	1.29675	0.06	0.08
2	11	1.49688	0.347407	0.06	0.08
2	11	1.74992	1.61304	0.06	0.08
2	7	1.27093	0.28949	0.0269	0.0359
2	7	2.05179	2.36396	0.0119	0.0158
2	8	1.88388	2.88094	0	0
2	10	1.47476	0.813423	0.0524	0.0699
2	9	1.60712	0.370103	0.06	0.08
2	15	1.56275	1.71644	0	0
2	11	1.55292	1.47105	0	0
2	8	1.5392	0.472035	0.06	0.08
2	9	1.35461	1.6187	0	0
2	11	1.45534	0.886851	0	0
2	7	1.53458	2.1423	0	0
2	7	1.44513	1.08747	0.06	0.08
2	8	1.35505	1.30018	0.06	0.08
2	7	1.38858	1.4926	0	0
2	12	1.68679	1.24372	0	0
2	7	1.30978	0.291241	0.06	0.08
2	8	1.68651	2.40645	0	0
2	10	1.61621	1.30435	0.06	0.08
2	8	1.50968	2.21021	0.06	0.08
2	10	1.59556	0.965237	0	0
2	9	1.5154	1.97369	0	0
2	14	1.50568	0.0315207	0.0566	0.0755
2	12	1.42278	0.894945	0	0
2	11	1.72168	2.00288	0	0
2	9	1.31858	2.32095	0	0
2	12	1.53202	0.750156	0.06	0.08
2	8	1.62925	0.76558	0	0
2	10	1.64631	0.554078	0	0
2	13	1.44533	0.710492	0	0
2	18	1.53471	1.18601	0	0
2	21	1.23891	1.40647	0.06	0.08
2	8	1.31468	0.396802	0.0457	0.061
2	10	1.74028	0.78824	0.016	0.0213
2	17	1.37971	0.641829	0	0
2	12	1.72868	0.41901	0.0505	0.0674
2	8	1.73835	0.66354	0	0
2	16	1.74639	0.449618	0.0494	0.0659
2	11	1.39014	0.956334	0	0
2	9	1.38771	0.682348	0.0363	0.0483
2	9	1.47839	0.433643	0.0253	0.0337
2	10	1.88621	2.53923	0.06	0.08
2	9	2.04441	0.945996	0	0
2	18	1.0958	1.52932	0	0
2	12	1.68712	0.773136	0	0
2	11	1.47128	0.328298	0.0245	0.0326
2	12	1.25418	1.11163	0	0
2	11	1.47621	1.09865	0	0
2	7	1.70128	1.8411	0	0
2	11	1.55279	0.485337	0	0
2	8	1.31703	0.422903	0.06	0.08
2	10	1.31978	0.90666	0.06	0.08
2	13	1.31784	0.753629	0.0121	0.0161
2	9	1.64562	1.64311	0.06	0.08
3	10	1.44123	1.46002	0.06	0.08
3	32	1.62829	1.76377	0	0
3	8	1.97141	1.98712	0.06	0.08
3	12	1.69499	1.61225	0	0
3	22	1.4076	1.23679	0	0
3	11	1.98697	1.22473	0	0
3	37	1.67176	0.361446	0.0306	0.0407
3	5	1.77936	2.09738	0	0
3	10	1.79808	1.06244	0.0215	0.0287
3	12	1.16245	1.81684	0	0
3	11	2.22558	2.1407	0.06	0.08
3	11	1.56623	1.49224	0	0
3	11	1.55225	1.98816	0	0
3	11	1.45926	1.15514	0.06	0.08
3	11	1.62686	1.6503	0	0
3	7	1.73444	2.0565	0.06	0.08
3	8	2.09495	3.77588	0.06	0.08
3	10	1.47554	1.23969	0	0
3	9	1.76652	1.77508	0.06	0.08
3	15	1.54219	1.32182	0.06	0.08
3	11	1.60736	1.49739	0	0
3	8	1.69808	1.57483	0.06	0.08
3	9	1.41491	2.49102	0.06	0.08
3	5	1.90215	2.08719	0.0292	0.039
3	11	1.98443	2.3457	0	0
3	8	1.30546	1.04518	0.06	0.08
3	7	1.39604	1.58812	0	0
3	8	1.62823	1.35099	0	0
3	10	1.49509	1.56024	0	0
3	9	1.31127	1.71482	0	0
3	7	1.64504	0.87381	0.06	0.08
3	12	0.941074	1.58707	0	0
3	14	1.93329	1.30448	0.0501	0.0668
3	6	1.81105	1.62186	0.06	0.08
3	9	1.29952	0.598377	0	0
3	8	1.53287	0.764944	0	0
3	12	1.49936	0.865148	0.035	0.0467
3	10	1.46282	2.31212	0.0393	0.0523
3	12	1.6019	1.33427	0	0
3	8	1.43659	0.342751	0.06	0.08
3	10	1.44092	1.17969	0	0
3	9	1.56231	1.24433	0	0
3	8	1.59301	1.33788	0	0
3	6	1.7456	2.11087	0.06	0.08
3	14	1.48694	1.91703	0	0
3	8	1.88508	1.79676	0	0
3	8	1.36983	0.666562	0.0331	0.0441
3	13	1.4596	0.862293	0	0
3	10	1.05172	1.30166	0	0
3	12	1.57688	1.4467	0	0
3	7	1.32778	1.30679	0	0
3	7	1.51387	1.27939	0	0
3	10	1.44202	1.25071	0.06	0.08
3	10	1.52486	1.70757	0	0
3	11	1.80089	0.734483	0	0
3	6	1.42935	0.767003	0.031	0.0414
3	10	1.61335	0.921361	0	0
3	13	1.4301	0.926586	0	0
3	10	1.6486	0.352752	0	0
3	9	1.40453	0.732358	0.06	0.08
3	11	1.19967	0.01441	0.0548	0.0731
3	9	1.76484	1.49488	0.06	0.08
3	25	1.67214	0.080229	0	0
3	25	1.77336	0.307124	0	0
3	9	1.80369	0.950519	0.06	0.08
3	18	1.11973	1.63181	0	0
3	11	1.35038	0.549818	0	0
3	8	1.50173	0.493875	0	0
3	11	1.5109	0.64782	0	0
3	13	1.58619	0.99555	0.06	0.08
3	11	1.40726	0.886426	0.0539	0.0719
3	13	1.43698	0.96188	0	0
3	11	1.65812	2.0402	0	0
3	8	1.66596	1.00515	0	0
3	13	1.4408	0.584297	0	0
3	11	1.46082	0.709592	0	0
